# Supplementary material for: Photocatalytic Multicomponent Annulation of Amide-Anchored 1,7-Diynes Enabled by Deconstruction of Bromotrichloromethane
Source: Molecules. 2024 Feb 8;29(4):782. doi: 10.3390/molecules29040782 (PMC10893216; doi:10.3390/molecules29040782)
Supplement: Supplementary file 1 [file molecules-29-00782-s001.zip]

Archive with 1 entries (1 files):
- molecules-2820688-supplementary.pdf
